# Supplementary material for: Estimation of soil salt content in the Bosten Lake watershed, Northwest China based on a support vector machine model and optimal spectral indices
Source: PLoS One. 2023 Feb 24;18(2):e0273738. doi: 10.1371/journal.pone.0273738 (PMC9955642; doi:10.1371/journal.pone.0273738)
Supplement: S1 File — Please inform the authors if data are being used. The Sentinel-2 and Landsat data (Figs 2 and 3) are freely available at http://landsat.visibleearth.nasa.gov/. (ZIP) [file pone.0273738.s001.zip]

Archive with 25 entries (23 files):
- Supplementary Materials/Figure 1 Map of the Bosten Lake watershed.docx
- Supplementary Materials/Figure 2.docx
- Supplementary Materials/Figure 3.docx
- Supplementary Materials/Figure 4. Spectral DI, NDI, and RI indices of soil salinization based on OLI data/
- Supplementary Materials/Figure 4. Spectral DI, NDI, and RI indices of soil salinization based on OLI data/landsat_data_0.mat
- Supplementary Materials/Figure 4. Spectral DI, NDI, and RI indices of soil salinization based on OLI data/landsat_data_1.mat
- Supplementary Materials/Figure 4. Spectral DI, NDI, and RI indices of soil salinization based on OLI data/landsat_data_2.mat
- Supplementary Materials/Figure 4. Spectral DI, NDI, and RI indices of soil salinization based on OLI data/landsat_data_3.mat
- Supplementary Materials/Figure 5. Spectral DI, NDI and RI indices of soil salinization based on MSI data/
- Supplementary Materials/Figure 5. Spectral DI, NDI and RI indices of soil salinization based on MSI data/MSI_data_0.mat
- Supplementary Materials/Figure 5. Spectral DI, NDI and RI indices of soil salinization based on MSI data/MSI_data_1.mat
- Supplementary Materials/Figure 5. Spectral DI, NDI and RI indices of soil salinization based on MSI data/MSI_data_2.mat
- Supplementary Materials/Figure 5. Spectral DI, NDI and RI indices of soil salinization based on MSI data/MSI_data_3.mat
- Supplementary Materials/Figure 6 Scatter plot of measured and predicted soil salinity in GS-SVM models.xlsx
- Supplementary Materials/Figure captions.docx
- Supplementary Materials/Table 1.docx
- Supplementary Materials/Table 2.docx
- Supplementary Materials/Table 3.docx
- Supplementary Materials/Table 4 The soil salinity data statistics in Bosten Lake watershed.xlsx
- Supplementary Materials/Table 5 Relationship between soil salt content and spectral characteristics of MSI and OLI data.xlsx
- Supplementary Materials/Table 6 Relationship between soil salt content and measured spectral index in Bosten Lake Watershed.xlsx
- Supplementary Materials/Table 7 Optimal parameter selection of SVM based on GS method.xlsx
- Supplementary Materials/Table 8 Validation of SVM model for estimating soil salinity in Bosten Lake Watershed.xlsx
- Supplementary Materials/Table 9 Comparison of the accuracy of estimating soil salt content by different models.xlsx
- Supplementary Materials/Table captions.docx
