# Supplementary material for: Estimation of soil salt content in the Bosten Lake watershed, Northwest China based on a support vector machine model and optimal spectral indices
Source: PLoS One. 2023 Feb 24;18(2):e0273738. doi: 10.1371/journal.pone.0273738 (PMC9955642; doi:10.1371/journal.pone.0273738)
Supplement: S1 File — Please inform the authors if data are being used. The Sentinel-2 and Landsat data (Figs 2 and 3) are freely available at http://landsat.visibleearth.nasa.gov/. (ZIP) [file pone.0273738.s001.zip › Supplementary Materials/Figure 6 Scatter plot of measured and predicted soil salinity in GS-SVM models.xlsx]

## Sheet: Sheet3
	Margalef	Margalef	Simpson	model	Shannon-Wiener	model	Alatalo	model
1	4.14744	6.46481	12.1192	15.4041	8.32324	9.57438	5.6595	8.3972	0	0
2	6.63744	7.65245	6.14826	9.29241	3.63826	6.63744	3.09951	3.87034	20	20
3	12.0607	14.2416	13.7542	14.8505	11.7121	10.6075	9.48598	6.4662
4	13.4393	11.4797	14.9139	15.315	13.9398	10.9393	7.51454	6.8485
5	8.95592	10.7352	13.3638	12.5383	10.8676	8.95592	7.16474	7.43222
6	8.79851	9.69631	14.5352	12.3179	8.81559	8.79851	17.0388	15.9082
7	10.834	13.2598	15.7396	15.1675	14.1299	12.834	8.66716	7.99537
8	6.95258	5.86532	14.4205	16.7336	12.2933	15.9526	15.5621	10.8882
9	9.87445	8.14123	13.5002	13.8242	11.5706	9.87445	12.8996	7.11348
10	9.89809	10.077	9.96821	13.8573	9.50385	9.89809	7.91847	6.08595
11	6.95663	9.78131	12.8623	13.3928	9.48907	9.56628	14.653	8.25893
12	10.5079	10.5541	12.9141	14.111	11.2771	10.0793	9.60634	6.38682
13	6.65131	8.30657	9.95975	9.31183	6.65329	6.65131	5.32105	5.50955

## Sheet: Sheet1
	Margalef	Margalef	Simpson	model	Shannon-Wiener	model	Alatalo	model
1	8.57079	6.37169	10.8858	11.1991	8.64358	8.57079	11.0944	10.2566	0	0
2	8.61516	9.10719	12.8499	13.3612	14.1786	15.1152	9.06296	8.49213	20	20
3	7.63341	7.58495	11.1234	9.88678	9.29974	7.63341	6.76069	6.50673
4	6.63091	7.3776	7.72993	7.48328	6.5638	6.63091	5.99009	5.70473
5	5.43078	6.84861	11.0894	12.0531	8.24243	9.80785	8.2979	7.74463
6	14.0456	12.6812	12.3157	13.1378	10.7841	9.95561	6.84965	8.36448
7	12.0795	10.6598	13.1854	13.4863	12.4549	10.2045	7.13637	7.63591
8	8.59888	10.2722	12.9014	11.2384	8.61169	8.59888	13.9312	11.2791
9	10.1255	13.9449	15.8047	13.3757	12.5974	10.1255	7.99653	8.50037
10	7.21444	6.39899	12.8154	14.5502	16.2199	10.9644	7.91614	10.1715
11	9.42357	9.55774	10.9762	12.393	9.12789	9.42357	6.56446	7.93885
12	7.21747	10.336	11.6467	12.0446	9.1168	9.17471	10.1942	6.73977
13	6.98848	8.22993	9.46981	8.98388	6.98996	6.98848	6.13216	5.99079

## Sheet: Sheet2
				GS-SVM	13	RI、DI、NDI	0.64	3.28	4.36	1.33
				SVM	13	RI、DI、NDI	0.61	3.94	4.03	1.02
				PLSR	13	RI、DI、NDI	0.56	4.18	4.09	0.97
				LR	13	RI、DI、NDI	0.49	4.22	4.03	0.95
