# Supplementary material for: Estimation of soil salt content in the Bosten Lake watershed, Northwest China based on a support vector machine model and optimal spectral indices
Source: PLoS One. 2023 Feb 24;18(2):e0273738. doi: 10.1371/journal.pone.0273738 (PMC9955642; doi:10.1371/journal.pone.0273738)
Supplement: S1 File — Please inform the authors if data are being used. The Sentinel-2 and Landsat data (Figs 2 and 3) are freely available at http://landsat.visibleearth.nasa.gov/. (ZIP) [file pone.0273738.s001.zip › Supplementary Materials/Table 4 The soil salinity data statistics in Bosten Lake watershed.xlsx]

## Sheet: Sheet1
Sites	SSC	EC
1	5.55	68
2	10.5	68
3	4.8	48.1
4	4.5	47.7
5	4.8	47.3
6	1.2	69.5
7	1.05	69.9
8	8.85	83.3
9	9.3	80.8
10	8.25	80.3
11	7.65	79
12	0.6	84
13	0.45	84
14	0.6	83.9
15	3	83.5
16	4.95	83.5
17	7.05	83.5
18	1.8	87.5
19	5.4	87.1
20	4.35	86.9
21	13.65	77.7
22	9.9	77.7
23	16.05	76.4
24	4.65	71.6
25	2.1	71.9
26	2.55	71.4
27	4.2	71.6
28	8.7	72.2
29	5.7	72.2
30	7.2	71.6
31	14.4	71.4
32	1.95	87.7
33	8.4	87.5
34	12.3	87.3
35	17.7	87.1
36	0.45	91
37	7.35	85.9
38	18.75	85.9
39	21.75	85.8
40	9.9	77.7
41	16.05	76.4
42	4.95	83.5
43	8.4	87.5
