# Supplementary material for: Estimation of soil salt content in the Bosten Lake watershed, Northwest China based on a support vector machine model and optimal spectral indices
Source: PLoS One. 2023 Feb 24;18(2):e0273738. doi: 10.1371/journal.pone.0273738 (PMC9955642; doi:10.1371/journal.pone.0273738)
Supplement: S1 File — Please inform the authors if data are being used. The Sentinel-2 and Landsat data (Figs 2 and 3) are freely available at http://landsat.visibleearth.nasa.gov/. (ZIP) [file pone.0273738.s001.zip › Supplementary Materials/Table 5 Relationship between soil salt content and spectral characteristics of MSI and OLI data.xlsx]

## Sheet: Sheet1
Dataset	Band（X）	Formula	R2	RMSE	RPD
MSI	Blue (B1)	Y=29.41x+1.41	0.29	4.17	1.07
	Geen (B2)	Y=26.43x+0.68	0.29	4.11	1.08
	Red (B3)	Y=22.98x+0.62	0.28	4.11	1.09
	Red Edge (B4)	Y=26.15x-0.63	0.29	4.19	1.06
	Red Edge (B5)	Y=21.77x-0.19	0.11	4.49	0.99
	Red Edge (B6)	Y=13.94x+1.61	0.07	5.21	0.85
	NIR (B7)	Y=8.84x+2.87	0.09	5.01	0.89
	SWIR1 (B8)	Y=18.16x-0.11	0.26	3.98	1.12
	SWIR2 (B9)	Y=15.32x+1.26	0.26	3.99	1.12
OLI	Blue (B1)	Y=55.3x-1.35	0.29	4.28	1.04
	Green (B2)	Y=43.8x-2.15	0.32	4.15	1.07
	Red (B3)	Y=32.48x-1.27	0.29	4.21	1.06
	NIR (B4)	Y=34.14x-3.86	0.13	4.95	0.97
	SWIR1 (B5)	Y=23.44x-0.72	0.31	3.85	1.16
	SWIR2 (B6)	Y=26.48x-2.41	0.39	3.72	1.2
