# Supplementary material for: Estimation of soil salt content in the Bosten Lake watershed, Northwest China based on a support vector machine model and optimal spectral indices
Source: PLoS One. 2023 Feb 24;18(2):e0273738. doi: 10.1371/journal.pone.0273738 (PMC9955642; doi:10.1371/journal.pone.0273738)
Supplement: S1 File — Please inform the authors if data are being used. The Sentinel-2 and Landsat data (Figs 2 and 3) are freely available at http://landsat.visibleearth.nasa.gov/. (ZIP) [file pone.0273738.s001.zip › Supplementary Materials/Table 6 Relationship between soil salt content and measured spectral index in Bosten Lake Watershed.xlsx]

## Sheet: Sheet1
	Spectral parameters（X）	Formula	R2	RMSE	RPD
	SI-T	Y=-1.79x+97.68	0.34	3.85	1.23
MSI	NDSI	Y=0.04x-0.036	0.33	3.96	1.2
	SI	Y=0.03x+0.73	0.29	4.05	1.17
	SI-T	Y=-1.71x+92.35	0.26	4.12	1.15
OLI	NDSI	Y=0.05x-0.24	0.33	3.96	1.2
	SI	Y=0.03x+0.88	0.29	4..05	1.17
