# Supplementary material for: Estimation of soil salt content in the Bosten Lake watershed, Northwest China based on a support vector machine model and optimal spectral indices
Source: PLoS One. 2023 Feb 24;18(2):e0273738. doi: 10.1371/journal.pone.0273738 (PMC9955642; doi:10.1371/journal.pone.0273738)
Supplement: S1 File — Please inform the authors if data are being used. The Sentinel-2 and Landsat data (Figs 2 and 3) are freely available at http://landsat.visibleearth.nasa.gov/. (ZIP) [file pone.0273738.s001.zip › Supplementary Materials/Table 7 Optimal parameter selection of SVM based on GS method.xlsx]

## Sheet: Sheet1
Data source	Data transformation	Parameters	Best c	g	CV Accuracy
MSI	Raw	RI、DI、NDI	0.25	11.31	0.9662
	FD	RI、DI、NDI	1.41	8	0.9325
	SD	RI、DI、NDI	0.35	1.41	0.6629
	TD	RI、DI、NDI	0.25	11.31	0.9662
OLI	Raw	RI、DI、NDI	1.41	8	0.9325
	FD	RI、DI、NDI	0.25	11.31	0.9662
	SD	RI、DI、NDI	1.41	8	0.9325
	TD	RI、DI、NDI	0.35	1.41	0.6629
