# Supplementary material for: Estimation of soil salt content in the Bosten Lake watershed, Northwest China based on a support vector machine model and optimal spectral indices
Source: PLoS One. 2023 Feb 24;18(2):e0273738. doi: 10.1371/journal.pone.0273738 (PMC9955642; doi:10.1371/journal.pone.0273738)
Supplement: S1 File — Please inform the authors if data are being used. The Sentinel-2 and Landsat data (Figs 2 and 3) are freely available at http://landsat.visibleearth.nasa.gov/. (ZIP) [file pone.0273738.s001.zip › Supplementary Materials/Table 8 Validation of SVM model for estimating soil salinity in Bosten Lake Watershed.xlsx]

## Sheet: Sheet1
Data source	Order	Verification Dataset	Parameters	R2	RMSE	SD	RPD
MSI	Raw	13	RI、DI、NDI	0.64	3.28	4.36	1.33
	FD	13	RI、DI、NDI	0.56	3.44	4.08	1.18
	SD	13	RI、DI、NDI	0.6	3.39	4.64	1.37
	TD	13	RI、DI、NDI	0.55	3.43	4.07	1.15
OLI	Raw	13	RI、DI、NDI	0.52	3.91	4.38	1.12
	FD	13	RI、DI、NDI	0.64	3.12	5.13	1.64
	SD	13	RI、DI、NDI	0.62	3.21	4.46	1.39
	TD	13	RI、DI、NDI	0.52	3.78	4.36	1.11
