# Supplementary material for: Estimation of soil salt content in the Bosten Lake watershed, Northwest China based on a support vector machine model and optimal spectral indices
Source: PLoS One. 2023 Feb 24;18(2):e0273738. doi: 10.1371/journal.pone.0273738 (PMC9955642; doi:10.1371/journal.pone.0273738)
Supplement: S1 File — Please inform the authors if data are being used. The Sentinel-2 and Landsat data (Figs 2 and 3) are freely available at http://landsat.visibleearth.nasa.gov/. (ZIP) [file pone.0273738.s001.zip › Supplementary Materials/Table 9 Comparison of the accuracy of estimating soil salt content by different models.xlsx]

## Sheet: Sheet1
Order	Verification Dataset	Parameters	R2	RMSE	SD	RPD
GS-SVM	13	RI、DI、NDI	0.64	3.12	5.13	1.64
SVM	13	RI、DI、NDI	0.61	3.94	4.03	1.02
PLSR	13	RI、DI、NDI	0.56	4.18	4.09	0.97
LR	13	RI、DI、NDI	0.49	4.22	4.03	0.95
